# Supplementary material for: Development and Validation of a Novel Hypoxia-Related Long Noncoding RNA Model With Regard to Prognosis and Immune Features in Breast Cancer
Source: Front Cell Dev Biol. 2021 Dec 16;9:796729. doi: 10.3389/fcell.2021.796729 (PMC8716768; doi:10.3389/fcell.2021.796729)
Supplement: Supplementary file 2 [file Table1.XLS]

Gene	Forward primer	Reverse primer
TDRKH-AS1(ENSG00000203288)	ATGCTCCATCAGTTTTCTCTTGC	GTTTTCCGTGTCTCTTGAGTCC
OTUD6B-AS1(ENSG00000253738)	CGTAATACCGCCCCTGAGAAAA	TATCATCGCGCATAGGTGTTTAAG
YTHDF3-AS1(ENSG00000270673)	AACCCAGTTCAGCCGTAATCTC	AAACATCAGAGCGGAGTCAAAAG
MIR4435-2HG(ENSG00000172965)	CAGATCTTCACAGCACAGTTCCT	AGGTTGGAAAAGATGCTGGTGA
HSD11B1-AS1(ENSG00000227591)	AAGTGTGGAATAAGTGGGAGAGG	TCTGTTCCATACCATCACTTAGGC
LINC02084(ENSG00000272282)	CTACGCAGGTTTAATTCGGAAAG	CTTCAATGGAGAGTTTCGAGGC
TRG-AS1(ENSG00000281103)	CACTCTGAGAAGGGTTGAACGTG	GTGGTTGCCTCCATGAGTCTTAG
AC011978.2(ENSG00000261542)	ACTAACTCTAAGCCTCAATTTTCTGG	TTAACAACTAACTTTTGAGGGCTTG
AC110995.1(ENSG00000236120)	ATTCCCCTGTCTTGAGAAATCG	TCTGTCTTTGTGTCTCTGTGTCTCC
Al512380.1(ENSG00000231754)	CCTAAGGGACAAGCTCGGTAAC	CATCCATGAACTGATGCTCTGAC
AL451085.3(ENSG00000271380)	CCAGAAGGGTTAAGAGGCAGAG	GATAAGGGAGAGTTGACCGTTTTC
AL109955.1(RBM38-AS1, ENSG00000218018)	CCAAAGCTCCTCTGAACCCTAC	TTGAAGGCCACATTTCCCAG
