# Supplementary material for: Development and Validation of a Novel Hypoxia-Related Long Noncoding RNA Model With Regard to Prognosis and Immune Features in Breast Cancer
Source: Front Cell Dev Biol. 2021 Dec 16;9:796729. doi: 10.3389/fcell.2021.796729 (PMC8716768; doi:10.3389/fcell.2021.796729)
Supplement: Supplementary file 3 [file Table4.XLS]

id	baseMean	baseMeanA	baseMeanB	foldChange	log2FoldChange	pval	padj
LINC01614	304.7237063	6.88194814	335.0718746	48.68852073	5.605509764	2.05E-100	3.40E-98
LINC01561	23.46784528	0.84827565	25.77263461	30.38238174	4.925163065	3.56E-09	1.31E-08
AP001434.1	7.671000109	0.310083919	8.421030343	27.15726236	4.763266148	2.03E-06	5.82E-06
LINC00922	57.93843732	2.716507656	63.56519841	23.39960216	4.548412096	8.86E-39	1.47E-37
AC090125.1	7.621143313	0.381055586	8.3588619	21.93606972	4.455233156	2.39E-06	6.49E-06
AF015262.1	9.287792749	0.639323201	10.16901643	15.90590865	3.991490885	9.70E-07	2.93E-06
LINC02544	147.0878363	12.64910179	160.7862826	12.71128063	3.668037481	1.89E-52	7.85E-51
LINC01281	11.40833663	1.01264848	12.4675907	12.31186433	3.621977334	9.91E-08	3.16E-07
AC134312.5	67.21934059	7.151778339	73.33984062	10.25476981	3.358223203	1.27E-37	1.92E-36
SLC12A5-AS1	22.94100752	2.570310484	25.01665113	9.732929653	3.282874128	0.000791835	0.001510858
LINC00511	434.0893076	49.03455173	473.323922	9.652865282	3.270957244	7.87E-11	3.35E-10
AC068473.4	7.129145345	1.017599047	7.751872786	7.617806646	2.92937567	0.000609421	0.001190163
LINC02416	4.598589054	0.750898881	4.990644049	6.646226507	2.732535462	0.000357393	0.000741591
GATA3-AS1	574.2698113	103.435578	622.2448053	6.015771532	2.588749777	4.27E-17	2.95E-16
LINC01978	13.81543473	3.072079673	14.91011383	4.853426803	2.279003734	7.05E-06	1.83E-05
AL390294.1	38.32386875	8.911287625	41.32082246	4.636908177	2.213163158	0.002899628	0.005066718
AC010331.1	14.35224418	3.411460858	15.46703995	4.533846524	2.180735555	8.31E-06	2.06E-05
AC020663.2	33.58953819	8.055734253	36.19126934	4.492609638	2.167553712	0.012110457	0.020513631
AC009093.1	85.63456325	21.09030083	92.21121037	4.372209344	2.12836248	2.70E-13	1.60E-12
AC004585.1	55.42659244	13.66767215	59.68155908	4.366622087	2.126517677	5.68E-10	2.25E-09
AC009686.2	57.1526417	14.17047319	61.53224949	4.342286153	2.118454801	6.70E-12	3.37E-11
LINC01615	46.99191786	11.8697562	50.57064128	4.260461664	2.09100977	2.69E-05	6.04E-05
AC233992.3	8.069548996	2.10168954	8.677635667	4.128885595	2.045752444	0.010875922	0.018612402
SNHG25	35.93813951	9.520660355	38.62991151	4.057482366	2.020584825	0.013841813	0.022977409
LINC00243	42.82153418	11.7552407	45.98699059	3.912041597	1.967921711	0.001038445	0.001936875
AC092718.4	260.7549771	81.78648632	278.9907206	3.411208051	1.770282748	2.73E-16	1.74E-15
MIR210HG	216.3731359	68.40751472	231.4498854	3.38339854	1.758473126	1.01E-11	4.76E-11
CD2BP2-DT	285.8774378	92.09431549	305.6226973	3.318583734	1.730567676	4.48E-19	3.54E-18
DDX11-AS1	65.43116369	21.25969521	69.93195354	3.289414681	1.717830894	8.04E-12	3.92E-11
AC104667.2	139.0821771	45.34112079	148.6337906	3.278123433	1.712870178	7.69E-17	5.11E-16
LINC02568	682.8536889	247.777675	727.1851493	2.934829174	1.553276532	4.26E-13	2.44E-12
LINC01711	46.43999065	17.22720058	49.41658693	2.868521018	1.520307089	0.000886077	0.001671463
TDRKH-AS1	60.08019599	23.25371362	63.83257877	2.745048805	1.456831799	3.18E-08	1.06E-07
IER3-AS1	18.57081077	7.330770761	19.71609889	2.689498762	1.427337325	0.002535824	0.004526309
AL121832.2	99.47815032	40.53761196	105.4838138	2.602122047	1.37968863	4.31E-11	1.93E-10
AL139393.3	322.8206776	132.3516003	342.2282572	2.585750806	1.370583246	8.58E-13	4.60E-12
MIR155HG	84.1843542	34.8311906	89.2131256	2.561299917	1.356876196	2.44E-05	5.67E-05
AL691482.4	73.25389343	33.27814993	77.32716576	2.3236618	1.216400105	0.000100906	0.0002204
AC004847.1	55.60507628	25.91447713	58.63035825	2.262455768	1.177889587	0.000459198	0.000929595
MIR4435-2HG	1305.233531	621.2384508	1374.92825	2.21320533	1.146137303	3.02E-17	2.18E-16
LINC00504	798.2131498	380.0583343	840.8204484	2.21234577	1.145576884	4.85E-10	1.96E-09
AC008771.1	683.6999056	326.7825597	720.0674981	2.203506511	1.13980116	7.14E-13	3.95E-12
YTHDF3-AS1	75.5730843	36.23306609	79.58158029	2.196379961	1.135127654	1.94E-08	6.71E-08
AC040169.1	54.61824751	26.99737996	57.43263708	2.127341141	1.089051403	0.000441691	0.000905194
SNHG9	293.3788883	145.1135134	308.4861808	2.125826696	1.088023989	9.88E-09	3.49E-08
AC008915.3	104.0462495	54.04402577	109.141156	2.019486048	1.013988179	1.39E-09	5.26E-09
AC110995.1	41.97455746	79.10409788	38.191295	0.482797934	-1.050508593	0.018032608	0.028782817
AC000403.1	55.69172412	106.2837703	50.53671851	0.475488575	-1.072517418	7.98E-06	2.01E-05
AL049838.1	48.84522518	94.2040276	44.22345361	0.469443343	-1.090977046	0.0006005	0.001186703
AL138995.1	8.640658663	17.65378192	7.722279107	0.437429166	-1.192878677	0.026559389	0.041593005
SENCR	36.84467797	79.8393086	32.46380037	0.406614247	-1.298267329	0.013237475	0.02219617
LINC00840	20.50654701	47.04051338	17.80290572	0.378459001	-1.401791074	0.000637579	0.001230676
AJ011932.1	4.372051979	10.22804726	3.775363551	0.369118704	-1.437843251	0.001436681	0.002620758
AC007998.3	21.5373711	51.35625099	18.49901815	0.360209669	-1.473091189	0.000305671	0.000650531
NR4A1AS	46.95284295	112.6507805	40.25864372	0.357375631	-1.484486834	2.58E-05	5.88E-05
AC093278.2	253.7711827	622.8849714	216.1608508	0.347031733	-1.526860506	2.83E-23	2.93E-22
MIR22HG	823.9523435	2028.289115	701.2381369	0.345728886	-1.532286946	1.48E-36	1.89E-35
MIR100HG	820.4447354	2054.657652	694.6863408	0.338103207	-1.564464395	6.12E-44	1.27E-42
AC020916.1	787.7886112	1976.39028	666.6777107	0.337320881	-1.567806467	4.77E-37	6.60E-36
LINC00702	159.9059933	401.6951792	135.2692233	0.336745946	-1.570267516	1.60E-18	1.20E-17
AL445423.1	9.844281985	25.06035286	8.293861779	0.330955507	-1.595290819	0.000599678	0.001186703
AL590226.1	11.25413092	29.30767371	9.41459049	0.32123295	-1.638308211	0.000135727	0.000292606
LINC01352	17.04675377	46.83628794	14.01139096	0.299156734	-1.741026554	1.61E-07	4.95E-07
AC062004.1	16.4653885	46.12705186	13.44305491	0.29143538	-1.778752063	0.001117967	0.002062028
LNCOG	19.97541536	56.51962125	16.25179474	0.287542527	-1.798152749	4.59E-06	1.21E-05
AL133415.1	11.51346238	33.01332547	9.322763981	0.282393968	-1.824218821	7.99E-06	2.01E-05
LINC01197	59.22637487	175.1593804	47.41354383	0.270688008	-1.885297118	8.33E-21	7.28E-20
AL109741.1	12.71094301	38.90833042	10.04159695	0.25808347	-1.954090351	1.58E-07	4.95E-07
MAGI2-AS3	768.3956866	2594.106608	582.3674322	0.224496337	-2.155236187	5.54E-79	4.60E-77
AC096921.2	46.8593021	161.9059195	35.13678834	0.217019788	-2.204101499	1.03E-11	4.76E-11
AP003071.4	18.73802577	65.26872167	13.99684575	0.214449516	-2.221290037	3.74E-10	1.55E-09
EMX2OS	168.1563075	602.1871015	123.9313483	0.205802064	-2.280670645	1.49E-35	1.76E-34
LINC00924	32.77628293	118.2378921	24.06829209	0.203558197	-2.29648678	1.67E-05	4.02E-05
IL6-AS1	11.03789235	41.46965788	7.937090272	0.191395123	-2.385374026	5.90E-10	2.28E-09
ACTA2-AS1	233.6610098	946.6030259	161.0167827	0.170099586	-2.555548466	7.41E-59	4.10E-57
CADM3-AS1	55.52891365	238.1993274	36.91596798	0.154979312	-2.689852446	1.27E-34	1.40E-33
AC024909.1	27.77490042	125.4683588	17.82056246	0.142032323	-2.815708806	5.90E-08	1.92E-07
LINC02185	10.75205276	49.09839675	6.844805809	0.139409966	-2.842594399	9.73E-13	5.05E-12
AC135178.2	3.145757032	14.62830654	1.975758751	0.135064079	-2.88828406	1.31E-20	1.09E-19
LINC01985	3.609483081	18.68149273	2.073741791	0.111005144	-3.171301561	1.27E-21	1.24E-20
LINC02202	55.98118901	290.5749036	32.0775914	0.110393537	-3.179272382	2.94E-51	9.77E-50
AL445426.1	10.4397174	65.38859903	4.840778151	0.07403092	-3.75572823	1.39E-21	1.28E-20
LINC01485	34.92885476	224.4533157	15.61752556	0.069580284	-3.845177613	9.69E-15	5.96E-14
HSD11B1-AS1	48.46989891	353.2802397	17.41167663	0.049285736	-4.342686019	1.39E-44	3.31E-43
TRHDE-AS1	188.2237915	1659.635503	38.2963584	0.023075162	-5.437515402	1.81E-39	3.34E-38
AC087482.1	12.69808554	111.9790066	2.581995298	0.023057851	-5.438598102	1.01E-48	2.80E-47
MIR1-1HG	31.74092683	337.5925623	0.57660329	0.001707986	-9.193488337	0.014762908	0.023806894
