# Supplementary material for: Development and Validation of a Novel Hypoxia-Related Long Noncoding RNA Model With Regard to Prognosis and Immune Features in Breast Cancer
Source: Front Cell Dev Biol. 2021 Dec 16;9:796729. doi: 10.3389/fcell.2021.796729 (PMC8716768; doi:10.3389/fcell.2021.796729)
Supplement: Supplementary file 4 [file Table2.XLS]

id	baseMean	baseMeanA	baseMeanB	foldChange	log2FoldChange	pval	padj
CAV1	7692.12980191943	39236.588352305	4477.9514284356	0.114126931430126	-3.13128881898379	1.01482139240257e-100	2.01949457088111e-98
BGN	42046.698754417	7723.12856500666	45544.0508115886	5.89709862114012	2.56000532151951	3.4327670503447e-67	3.41560321509298e-65
DCN	43102.0431445401	120286.15123927	35237.476675014	0.292947079210479	-1.771288029067	8.44754659160068e-67	5.60353923909512e-65
CAVIN1	17841.3010527267	46545.1679779024	14916.560779918	0.320474958582162	-1.64171646359952	1.24041006089212e-55	6.1710400529383e-54
COL5A1	27767.099425257	6836.18129192934	29899.8259798702	4.37376141782099	2.12887452566397	1.65738220063589e-50	6.59638115853084e-49
DUSP1	10955.2366114105	30085.6287344154	9005.97212998625	0.299344654203095	-1.74012058854693	7.19026222478319e-46	2.38477030455309e-44
FOS	19126.7329342892	69443.8663649853	13999.7391762472	0.201597922308457	-2.31044732455515	2.16021942157562e-41	6.14119521276497e-40
ZFP36	11008.5145154577	33344.3695436442	8732.633885895	0.26189230761928	-1.93295440985521	1.77590433378274e-40	4.41756203028457e-39
TPD52	16722.9720276912	4090.02615069561	18010.1883343643	4.40344087562894	2.13863129515866	2.98908746756477e-37	6.60920451161544e-36
CCN1	12575.2409589415	28983.485664384	10903.3458717323	0.376191669904312	-1.41046019158924	2.07251325077491e-33	4.12430136904206e-32
PFKFB3	8842.67761732523	23437.4255444173	7355.56624152596	0.313838489964954	-1.6719057958755	2.41766073723887e-29	4.37376806100487e-28
JUN	13948.1356837139	28221.8906182437	12493.7314388069	0.442696473025462	-1.17561021539544	3.27588100410723e-27	5.43250266514448e-26
CA12	27508.9881944979	7288.28702202611	29569.3481877254	4.05710533879404	2.020450761204	1.11335094253022e-24	1.70428336587319e-23
ALDOA	92212.3950652873	41606.4624339683	97368.8156129329	2.34023298105342	1.22665216394486	2.38906209990563e-24	3.26097919722745e-23
GAPDH	130241.235181473	59543.2182539648	137444.91048608	2.30832182936178	1.20684438050678	2.4580245205232e-24	3.26097919722745e-23
SIAH2	6645.71259569027	1817.9671910704	7137.62894440266	3.92615938255744	1.97311874024116	1.02477181733753e-22	1.27455994781355e-21
KLF6	12337.530465634	23680.6188839874	11181.7423761174	0.472189617631927	-1.08256177453132	2.46583763660545e-22	2.88648052755579e-21
TPI1	24409.0364825001	11308.8160914567	25743.8650705865	2.27644210166569	1.18678076675795	3.27553050881025e-21	3.62128095140688e-20
SLC2A1	6845.78915707639	2264.58180232176	7312.58485688457	3.22911049156509	1.69113680698031	4.23121026435177e-20	4.4316360137158e-19
PGK1	26050.3253463321	13017.707688783	27378.2656486793	2.10315566328705	1.07255563387436	1.2548520238906e-18	1.24857776377115e-17
HSPA5	46571.8111709785	23589.3839508036	48913.5733674436	2.07354178767256	1.0520971218812	1.3575922593557e-17	1.28648028386564e-16
EFNA1	7966.8987082007	3397.71358297877	8432.46941978779	2.48180701929415	1.31139093854182	3.78706561324381e-15	3.42557298652509e-14
IER3	6663.55863894699	2391.46763108959	7098.85736201992	2.96841038939155	1.56969056157154	9.19980281578586e-15	7.95982939278863e-14
AKAP12	2816.31725135185	10766.7310551694	2006.22098459677	0.186335200007947	-2.42402785979201	4.58651217179151e-12	3.65086368874604e-11
NR3C1	3996.61510944001	9320.07007673211	3454.18912990529	0.370618364611742	-1.43199372437524	3.4078384709191e-10	2.33848226107897e-09
CXCR4	5316.15263164864	2222.53956497572	5631.37199732406	2.53375556775997	1.34127735392241	7.18896350190758e-10	4.61485076412777e-09
FBP1	5175.47173926462	2010.24023404569	5497.98856531488	2.73499080965559	1.45153598516168	1.35304373407465e-09	8.41424072127672e-09
ATF3	3079.08694503344	8951.15649084971	2480.76065226767	0.27714414945193	-1.85129154241592	2.86733422687419e-09	1.67823385631754e-08
PCK1	546.858972065463	4308.4067128597	163.581339324482	0.0379679427283933	-4.71907436031873	3.45083267249573e-08	1.85598838331527e-07
P4HA1	5067.79602828821	2293.29545658418	5350.49987373686	2.33310533903308	1.22225144605757	6.14028206391193e-08	3.21556876504862e-07
GPC3	2309.79897853032	7753.0793975651	1755.16355260522	0.226382765170242	-2.14316396688491	1.81975263547595e-07	9.28540447332598e-07
TPBG	4928.7489452262	2296.04323105668	5197.00480248603	2.26346121544683	1.17853058612545	1.34979699639934e-06	6.55145371423092e-06
TGFB3	4642.22568019582	2197.64212143318	4891.31309420861	2.22570956686013	1.15426534749231	3.35929737147679e-06	1.51931858391791e-05
GPC4	3816.38700099226	1519.59547359515	4050.41535319773	2.66545631622278	1.41438253816158	9.69160314794207e-06	4.28584228097883e-05
SERPINE1	4177.95978640268	1910.04069533339	4409.04622219242	2.30835198064869	1.20686322485831	1.15285900798218e-05	4.9873683171403e-05
ENO2	2969.34627427789	906.009802025932	3179.58705098165	3.50944001253824	1.81124084375302	0.000205617932902379	0.000772037144293837
STC1	5437.95731384708	2337.02414984954	5753.92255057541	2.46207235425695	1.29987315970778	0.00112932239828894	0.00387474409068103
SRPX	1259.51462215817	4584.6952496179	920.700004572097	0.200820328166595	-2.31602278047543	0.00165005427291909	0.00538296393952294
ACKR3	2124.89789869829	4942.07488746988	1837.84559957188	0.371877327118524	-1.42710130351394	0.00319516484573884	0.00978212006618506
IRS2	2669.32560421454	5287.80093807461	2402.51973160301	0.454351394793203	-1.13811958716058	0.00384698699486274	0.0112580942937895
MIF	2363.27175991912	708.290425168726	2531.90376246807	3.57466891051779	1.83780962419197	0.00665099681830549	0.0184795875972767
IL6	227.005711503031	921.827753359748	156.207793802573	0.169454427069752	-2.56103076654497	0.00677894419397587	0.0184795875972767
PLAUR	2133.78365335536	604.183890915001	2289.64007639933	3.78964105271295	1.92206120565359	0.00815271714287923	0.0216318761524396
CCN5	1915.11673861212	4280.57875446144	1674.0913032731	0.391089943510156	-1.35442765581103	0.0137335385505564	0.0345946097665914
F3	1726.89361593031	4129.24588223791	1482.10930024703	0.358929776166244	-1.47822648339269	0.0139420417305112	0.0346808288046465
PYGM	707.679727264938	6928.96639980736	73.7704450311295	0.0106466738001761	-6.55345341110849	0.0195641709476753	0.046906867693824
