# Supplementary material for: Development and Validation of a Novel Hypoxia-Related Long Noncoding RNA Model With Regard to Prognosis and Immune Features in Breast Cancer
Source: Front Cell Dev Biol. 2021 Dec 16;9:796729. doi: 10.3389/fcell.2021.796729 (PMC8716768; doi:10.3389/fcell.2021.796729)
Supplement: Supplementary file 8 [file Table3.XLS]

hypoxia	lncRNA	cor	pvalue	Regulation
CXCR4	AC004585.1	0.524951482475651	1.46319104107787e-79	postive
DCN	MSC-AS1	0.527773992933	1.49623955884681e-80	postive
COL5A1	MSC-AS1	0.503276971761131	2.93200882753225e-72	postive
CAV1	AP001189.3	0.49479211227185	1.53225101765694e-69	postive
DCN	AP001189.3	0.529889422311814	2.67073952707584e-81	postive
CAVIN1	AP001189.3	0.472400707494936	1.00434469494276e-62	postive
COL5A1	AP001189.3	0.501585087762213	1.03584692876736e-71	postive
AKAP12	AP001189.3	0.541484647494491	1.69420474059476e-85	postive
TGFB3	AP001189.3	0.424676035206055	8.77747400198195e-50	postive
TPI1	AL133355.1	-0.405235679097045	4.45821225655569e-45	negative
MIF	AC010331.1	0.467351988740915	2.95245421560039e-61	postive
CAV1	LINC00924	0.460943865945979	1.98954490928636e-59	postive
SRPX	LINC00924	0.402464417558501	1.97253746646587e-44	postive
COL5A1	AC009093.1	0.474271702380906	2.82796382083923e-63	postive
CAV1	AL590226.1	0.530822019500955	1.24457762893629e-81	postive
CAVIN1	AL590226.1	0.432583535167783	8.69218577346369e-52	postive
DUSP1	AL590226.1	0.424594022417172	9.2019222474963e-50	postive
CCN5	BX322562.1	0.421246089212981	6.25573826170474e-49	postive
SIAH2	SIAH2-AS1	0.549559888122674	1.61173859647424e-88	postive
DCN	LINC01614	0.500334652872945	2.62079303456336e-71	postive
COL5A1	LINC01614	0.594509317427088	5.97573389524069e-107	postive
MIF	AL355353.2	0.401379000371484	3.51826363931709e-44	postive
PLAUR	AC090125.1	0.400210793989787	6.54272669544202e-44	postive
CXCR4	LINC02384	0.433667570418425	4.57295873056383e-52	postive
DCN	TBX5-AS1	0.817913742443596	5.05926090597091e-268	postive
CAVIN1	TBX5-AS1	0.551927787393316	2.02069806894022e-89	postive
COL5A1	TBX5-AS1	0.693176883025766	1.31157319965946e-159	postive
TGFB3	TBX5-AS1	0.440219462627049	8.96615061721789e-54	postive
PCK1	RNF157-AS1	0.47391359747079	3.60649634288569e-63	postive
EFNA1	AL591895.1	0.408990071075698	5.81268920159963e-46	postive
CAV1	IL6-AS1	0.477354646864411	3.44391384451999e-64	postive
ZFP36	IL6-AS1	0.435853166475222	1.24375061907689e-52	postive
IL6	IL6-AS1	0.511539743593736	5.56549382577065e-75	postive
IL6	MIR3945HG	0.411274130031081	1.66167134854375e-46	postive
IER3	IER3-AS1	0.670910783434429	6.17110557669676e-146	postive
CXCR4	AC243960.1	0.549668751996859	1.46552461915585e-88	postive
BGN	AC005291.1	0.456869816275124	2.76195387449018e-58	postive
DCN	AC005291.1	0.583536977768067	3.48916509262418e-102	postive
CAVIN1	AC005291.1	0.543807479841078	2.33456202533212e-86	postive
COL5A1	AC005291.1	0.580474089523021	6.93461930331969e-101	postive
TGFB3	AC005291.1	0.416479119279402	9.23378021120891e-48	postive
SRPX	AC005291.1	0.412779466413605	7.24123329334899e-47	postive
CXCR4	AL109955.1	0.417374174587571	5.5885747721845e-48	postive
MIF	AC133552.5	0.445457480832282	3.63311707790255e-55	postive
DCN	SH3RF3-AS1	0.486308194451149	6.72623734525183e-67	postive
CAVIN1	SH3RF3-AS1	0.498122496200363	1.34134711035087e-70	postive
COL5A1	SH3RF3-AS1	0.562069561196985	2.29102388098337e-93	postive
DUSP1	AC044849.1	0.426924390056763	2.39282186207549e-50	postive
JUN	AC044849.1	0.438330536498926	2.81032199606078e-53	postive
FBP1	AC068888.1	0.42779578867968	1.44208624267719e-50	postive
CAV1	LINC00941	0.411715157587877	1.30331669541935e-46	postive
SERPINE1	LINC00941	0.535676245724263	2.24974273565736e-83	postive
SRPX	LINC00941	0.500095672646919	3.1281609159519e-71	postive
CAV1	AL109741.1	0.620866594174189	3.48869935210106e-119	postive
CAVIN1	AL109741.1	0.412442855116199	8.7224148862302e-47	postive
DUSP1	AL109741.1	0.438213076273557	3.01651215576093e-53	postive
ZFP36	AL109741.1	0.467674488984807	2.38300577304415e-61	postive
CCN1	AL109741.1	0.401731755555231	2.91580456548142e-44	postive
SRPX	AL109741.1	0.418007022200764	3.9148041571769e-48	postive
IL6	AL109741.1	0.405310314230778	4.28234653688664e-45	postive
GAPDH	PAXIP1-AS2	-0.43770331283157	4.10026703334238e-53	negative
TPI1	PAXIP1-AS2	-0.41047606689962	2.57657686279548e-46	negative
NR3C1	PAXIP1-AS2	0.401970461443554	2.56746762983269e-44	postive
CXCR4	LINC02084	0.488644290956755	1.28103124077912e-67	postive
CAV1	AL445426.1	0.557584421386138	1.32337881172751e-91	postive
DUSP1	AL445426.1	0.412940819227466	6.62273159566972e-47	postive
CCN1	AL445426.1	0.408704703738057	6.79245005303829e-46	postive
SRPX	AL445426.1	0.409171916886734	5.26301196531437e-46	postive
DUSP1	AC020916.1	0.480415297698289	4.16822995282898e-65	postive
FOS	AC020916.1	0.532704193378836	2.64606915551224e-82	postive
ZFP36	AC020916.1	0.579431190115335	1.90524792625718e-100	postive
CCN1	AC020916.1	0.486380655442051	6.39022816510726e-67	postive
JUN	AC020916.1	0.518757738506478	2.0228974722825e-77	postive
KLF6	AC020916.1	0.432574881762841	8.73678239744376e-52	postive
ATF3	AC020916.1	0.540045239492234	5.74103694441818e-85	postive
CXCR4	MIR155HG	0.501415695473036	1.17491185126789e-71	postive
CAV1	LINC02202	0.612107042126864	5.45548628793308e-115	postive
CAVIN1	LINC02202	0.495993712934131	6.38303506793948e-70	postive
SRPX	LINC02202	0.526194998555856	5.3722376676764e-80	postive
CAV1	AL136084.3	0.508767304598387	4.64578513466541e-74	postive
CAVIN1	AL136084.3	0.47468808780674	2.13067123680385e-63	postive
GAPDH	AC092718.4	0.449663733039636	2.65739912466551e-56	postive
TPI1	AC092718.4	0.414535766738579	2.73278153017558e-47	postive
BGN	HAS2-AS1	0.472101300249008	1.2292658885993e-62	postive
MIF	LINC01311	0.413311832819361	5.39258184903709e-47	postive
CAV1	AP003071.4	0.592312929879342	5.56143515774593e-106	postive
DCN	AP003071.4	0.404448873973698	6.81010032951066e-45	postive
CAVIN1	AP003071.4	0.558998954555179	3.70674289302066e-92	postive
DUSP1	AP003071.4	0.42006204216694	1.22581928705513e-48	postive
CCN1	AP003071.4	0.459404398555186	5.39854864267454e-59	postive
AKAP12	AP003071.4	0.431893957225897	1.30628035012154e-51	postive
SERPINE1	AP003071.4	0.400814732326148	4.74901333877117e-44	postive
SRPX	AP003071.4	0.423705733266175	1.53338472147082e-49	postive
CXCR4	CARD8-AS1	0.456611147985913	3.2601103217494e-58	postive
CAV1	CADM3-AS1	0.540706643763194	3.27917341070109e-85	postive
CA12	LINC02568	0.480702095432489	3.41615206160965e-65	postive
CAV1	LINC01485	0.414690301918071	2.5075323117932e-47	postive
MIF	SNHG9	0.40149612976334	3.30563328106642e-44	postive
BGN	AC080038.2	0.443359415532775	1.32097676174276e-54	postive
CAVIN1	AC080038.2	0.465242427633878	1.19247937583001e-60	postive
CCN5	AC080038.2	0.402901680301867	1.56143330284534e-44	postive
CAV1	AC135178.2	0.493692635625851	3.40396636355038e-69	postive
ZFP36	AC135178.2	0.420183536725866	1.14420283674264e-48	postive
CXCR4	MIR223HG	0.410305669787736	2.82911163925727e-46	postive
TPD52	AC036214.2	0.428142016353812	1.17878072520341e-50	postive
NR3C1	AL122035.1	0.445703404750096	3.12111419130357e-55	postive
IER3	HCG20	0.447338801913402	1.13300270368135e-55	postive
BGN	LINC01615	0.474460565287582	2.48727736296677e-63	postive
GAPDH	SGMS1-AS1	-0.40032915942564	6.14481030045674e-44	negative
DCN	AP000695.1	0.676675065498047	2.32643647430945e-149	postive
CAVIN1	AP000695.1	0.487500939817905	2.88900811425305e-67	postive
COL5A1	AP000695.1	0.660055502749398	1.07617378044488e-139	postive
DCN	LINC00702	0.528964076076884	5.68382665013254e-81	postive
CAVIN1	LINC00702	0.418352728178377	3.22197160254858e-48	postive
COL5A1	LINC00702	0.473596819967151	4.4709979214573e-63	postive
DCN	LINC00922	0.627596090867725	1.69405888245497e-122	postive
COL5A1	LINC00922	0.558081623869448	8.46678440603088e-92	postive
TGFB3	LINC00922	0.424826223898126	8.05002167677883e-50	postive
MIF	YTHDF3-AS1	0.451262807844711	9.73780927859689e-57	postive
CAV1	AC025175.1	0.4417338692014	3.5691033055359e-54	postive
MIF	AC006942.1	0.466365349109944	5.67887575980755e-61	postive
DCN	PTPRD-AS1	0.51932310451914	1.29539657475468e-77	postive
COL5A1	PTPRD-AS1	0.413629462403301	4.52176095000489e-47	postive
DCN	LINC01352	0.421337226391907	5.93940926054737e-49	postive
MIF	AL451085.3	0.413053189455707	6.22329580082301e-47	postive
PLAUR	LINC00511	0.424427089352121	1.01299232562758e-49	postive
DCN	AP000695.2	0.512550325550366	2.55545398112965e-75	postive
CAVIN1	AP000695.2	0.417846880702791	4.28410817038735e-48	postive
COL5A1	AP000695.2	0.539097844278828	1.27774860514193e-84	postive
CAV1	EMX2OS	0.411587736872758	1.39812378033337e-46	postive
DCN	EMX2OS	0.506926217422257	1.88086211400713e-73	postive
CAVIN1	EMX2OS	0.400529315121734	5.52590162213475e-44	postive
COL5A1	EMX2OS	0.407930725095217	1.03556163534594e-45	postive
AKAP12	EMX2OS	0.433260076717274	5.82328323672143e-52	postive
CCN5	EMX2OS	0.433303252834947	5.6761323186495e-52	postive
ENO2	AL512380.1	0.438370910129117	2.74273717978011e-53	postive
GAPDH	MIR210HG	0.413265734248324	5.53211257108702e-47	postive
COL5A1	AP001434.1	0.400127459405437	6.83813372774269e-44	postive
PLAUR	AP001434.1	0.474752354177893	2.039499692265e-63	postive
BGN	LINC01638	0.44837231556965	5.95492904245171e-56	postive
DCN	LINC01638	0.665196434260698	1.28461050037436e-142	postive
CAVIN1	LINC01638	0.564455857405999	2.58053063786129e-94	postive
COL5A1	LINC01638	0.61194930095896	6.47376774442098e-115	postive
CCN5	LINC01638	0.52598254759258	6.37715165027874e-80	postive
DCN	AC027288.3	0.473896896635607	3.64760511573771e-63	postive
JUN	AL691482.4	0.405409282168659	4.05973298599524e-45	postive
CAV1	AL138995.1	0.456898167615865	2.71218527309896e-58	postive
DCN	AL138995.1	0.414968541237065	2.14750287867928e-47	postive
CAVIN1	AL138995.1	0.430992960321534	2.22109019207526e-51	postive
CAVIN1	AL133415.1	0.44338422339881	1.3010358882287e-54	postive
FBP1	PXN-AS1	0.406543777756206	2.19871872349372e-45	postive
TPI1	DDX11-AS1	0.438128533639095	3.17416398553228e-53	postive
CXCR4	AL590764.1	0.458203177653742	1.17222520093604e-58	postive
MIF	LINC01023	0.518196496031041	3.14610040464997e-77	postive
CAV1	HSD11B1-AS1	0.513695253435692	1.05467342968033e-75	postive
FBP1	AC008771.1	0.480244907427247	4.69086300085849e-65	postive
PLAUR	AC008771.1	-0.410295453457639	2.84501113715976e-46	negative
BGN	LINC01711	0.40852783327135	7.48036027182706e-46	postive
CAVIN1	LINC01711	0.458139937927602	1.22096046003433e-58	postive
COL5A1	LINC01711	0.47460829588148	2.24953065858112e-63	postive
CCN1	ACTA2-AS1	0.405035532114352	4.96605533241968e-45	postive
SRPX	AC110995.1	0.432566591834691	8.77971914608581e-52	postive
DCN	AC068473.4	0.51536350578208	2.88708611184794e-76	postive
COL5A1	AC068473.4	0.513490611809937	1.23572933581371e-75	postive
FBP1	AC121338.2	0.540432146250932	4.137845854468e-85	postive
CXCR4	AC004847.1	0.4832953765451	5.60298831061282e-66	postive
CXCR4	LINC00892	0.45882479186043	7.85098170775777e-59	postive
MIF	AC233992.3	0.417522269809043	5.14226252947261e-48	postive
CAV1	AC096921.2	0.455545374050978	6.44617370415116e-58	postive
F3	AC096921.2	0.452895219459825	3.47516204061505e-57	postive
MIF	HDAC4-AS1	0.404141823953795	8.03198007445579e-45	postive
FBP1	AC020663.2	0.400990728106978	4.3251131211166e-44	postive
CAV1	MYOSLID	0.494084346732438	2.56228309016442e-69	postive
SERPINE1	MYOSLID	0.526708657636489	3.54716127312005e-80	postive
SRPX	MYOSLID	0.47890671982662	1.18344566786681e-64	postive
CXCR4	TRG-AS1	0.526430865815623	4.44031177019319e-80	postive
ENO2	TUBA3FP	0.419264925372316	1.92507477667893e-48	postive
PCK1	AC087482.1	0.717013687181509	1.05514411752521e-175	postive
CXCR4	FAM30A	0.435178590292911	1.86081709740835e-52	postive
CAV1	MIR22HG	0.467257853527153	3.14287639528419e-61	postive
DCN	MIR22HG	0.447033642634318	1.36939996302939e-55	postive
CAVIN1	MIR22HG	0.485915632814408	8.87669957943583e-67	postive
ZFP36	MIR22HG	0.467350163690252	2.95603458057401e-61	postive
CCN1	MIR22HG	0.462451562630638	7.44771355718692e-60	postive
AKAP12	MIR22HG	0.428106239561404	1.20360896126222e-50	postive
SERPINE1	MIR22HG	0.444946198860893	4.98034003236385e-55	postive
IL6	MIR22HG	0.482410392497653	1.04017898542325e-65	postive
FBP1	AC008915.3	0.455498501859444	6.64200077620072e-58	postive
MIF	AC020765.2	0.411767484928378	1.26625918307654e-46	postive
CAV1	LINC01985	0.430470891574532	3.01873127188747e-51	postive
F3	LINC01985	0.4168860750617	7.35033997992013e-48	postive
FBP1	AL132639.2	0.424001601320456	1.29377170236627e-49	postive
CXCR4	LINC02812	0.4786760401714	1.38754790472449e-64	postive
FBP1	AL390294.1	0.436083683752828	1.08355624902372e-52	postive
CAV1	SENCR	0.409453528110631	4.51200617949805e-46	postive
CAVIN1	AC112715.1	0.457469958037305	1.8788500567083e-58	postive
SRPX	AC112715.1	0.41168900235199	1.32224148987431e-46	postive
CCN5	AC112715.1	0.553900737090313	3.53651660764291e-90	postive
PLAUR	AL844908.1	0.410599447506429	2.40783014021226e-46	postive
CXCR4	LINC01857	0.528762805463273	6.69655082561463e-81	postive
CXCR4	LINC01281	0.498030766049748	1.43493784622042e-70	postive
DCN	AF015262.1	0.427304844526141	1.91854712911139e-50	postive
COL5A1	AF015262.1	0.484937732609297	1.76886098441713e-66	postive
PCK1	TCERG1L-AS1	0.638467699446693	5.01018073675696e-128	postive
CA12	IQCH-AS1	0.412016660563244	1.10366822689686e-46	postive
TPD52	AC011978.2	0.431230628578565	1.9311849712414e-51	postive
BGN	AL139393.3	0.408257507514596	8.66776303163815e-46	postive
DCN	AL139393.3	0.49127883661077	1.94364060887896e-68	postive
CAVIN1	AL139393.3	0.429061859355253	6.8915436665573e-51	postive
COL5A1	AL139393.3	0.483684699184511	4.26548420519827e-66	postive
TGFB3	AL139393.3	0.470724858784163	3.10450715518897e-62	postive
FBP1	GATA3-AS1	0.410228537710487	2.95136920512207e-46	postive
CXCR4	LINC00996	0.501241182673132	1.33763191949165e-71	postive
CA12	NRAV	0.423141545593062	2.11915826457239e-49	postive
SIAH2	NRAV	0.416809727962639	7.67192390593477e-48	postive
CAV1	LNCOG	0.405894148344374	3.12463322237601e-45	postive
CXCR4	AC010247.2	0.514289432997126	6.65387942171008e-76	postive
BGN	ZFHX4-AS1	0.520595122730643	4.73750684204642e-78	postive
MIF	SNHG25	0.426291149178525	3.45398571463012e-50	postive
FBP1	AC026801.2	0.45447187400569	1.2777883657406e-57	postive
TPD52	AC009686.2	0.5755035025097	8.29614845744762e-99	postive
BGN	LINC02544	0.420824833659388	7.94971615341603e-49	postive
DCN	LINC02544	0.626273111820423	7.70586781354406e-122	postive
CAVIN1	LINC02544	0.456039315963415	4.70128381363465e-58	postive
COL5A1	LINC02544	0.63804120806327	8.33621693591274e-128	postive
CAV1	AC093278.2	0.608793918897315	1.94586908511163e-113	postive
SRPX	CDK6-AS1	0.402057595702987	2.45089498806362e-44	postive
EFNA1	TDRKH-AS1	0.408111167704648	9.38685804666469e-46	postive
PYGM	MIR1-1HG	0.984847742844077	0	postive
CAVIN1	AL445423.1	0.403220026939147	1.31683134725869e-44	postive
FBP1	AC104667.2	0.4896877781243	6.0820341529109e-68	postive
CA12	LINC00504	0.405643657119846	3.5773490546633e-45	postive
CAV1	AC000403.1	0.506218716126999	3.21177741789721e-73	postive
DCN	AC000403.1	0.652360393864083	1.99888084974008e-135	postive
CAVIN1	AC000403.1	0.521484664880386	2.33855910152684e-78	postive
COL5A1	AC000403.1	0.517009120047276	7.98665787819244e-77	postive
CCN1	AC000403.1	0.412399556103086	8.93360253262275e-47	postive
AKAP12	AC000403.1	0.444479939395898	6.63701597545036e-55	postive
SRPX	AC000403.1	0.458776882462986	8.09755858049396e-59	postive
CAV1	AC024909.1	0.415311888175193	1.77330063788482e-47	postive
DCN	LINC02823	0.547054774761496	1.42400669059167e-87	postive
MIF	AC040169.1	0.445323627471796	3.94605529702345e-55	postive
FBP1	CD2BP2-DT	0.415732887667609	1.40182279083253e-47	postive
CXCR4	AC007728.2	0.445022540739769	4.75139104516251e-55	postive
BGN	AC062004.1	0.5238442758583	3.55818776551019e-79	postive
TPD52	OTUD6B-AS1	0.544729998972574	1.05798037799331e-86	postive
DUSP1	NR4A1AS	0.53205139213989	4.53210524069552e-82	postive
FOS	NR4A1AS	0.561021012127309	5.94688080025713e-93	postive
ZFP36	NR4A1AS	0.450154153911062	1.95428528892828e-56	postive
JUN	NR4A1AS	0.448611525990132	5.12957947820416e-56	postive
FBP1	AC023509.3	0.443872442805662	9.6421432955761e-55	postive
CAV1	MAGI2-AS3	0.551533310750895	2.85914899403625e-89	postive
DCN	MAGI2-AS3	0.62206054790684	9.13355023950158e-120	postive
CAVIN1	MAGI2-AS3	0.476060312282936	8.35793445293344e-64	postive
CCN1	MAGI2-AS3	0.450229977887984	1.86351493002831e-56	postive
KLF6	MAGI2-AS3	0.415794970806271	1.3540231775788e-47	postive
AKAP12	MAGI2-AS3	0.451647240317475	7.64358707022736e-57	postive
NR3C1	MAGI2-AS3	0.448076714846437	7.15936502755216e-56	postive
SRPX	MAGI2-AS3	0.427167746246026	2.0775822372504e-50	postive
MIF	AC074212.1	0.401894003798847	2.67428443368125e-44	postive
CAV1	TRHDE-AS1	0.448095491726017	7.07612172942507e-56	postive
DCN	AC005291.2	0.671291647138345	3.68588513326512e-146	postive
CAVIN1	AC005291.2	0.489982726314323	4.92496810087469e-68	postive
COL5A1	AC005291.2	0.665803505439047	5.75089604039556e-143	postive
TGFB3	AC005291.2	0.463147113164041	4.72537710658661e-60	postive
CAV1	AC007998.3	0.431396377117992	1.75159550777591e-51	postive
CAVIN1	AC007998.3	0.469434056656289	7.3729445893123e-62	postive
SRPX	AC007998.3	0.404835627390795	5.53061896101669e-45	postive
CAV1	LINC02185	0.512090728513368	3.64202051065188e-75	postive
CXCR4	LINC02273	0.496728480731797	3.73016160607793e-70	postive
IER3	LINC00243	0.4422745430529	2.56592041278514e-54	postive
MIF	AC069281.2	0.405408034490013	4.06246658383884e-45	postive
CAV1	LINC00840	0.432735546448345	7.94467749034246e-52	postive
BGN	AC134312.5	0.422376293462154	3.28340664934151e-49	postive
DCN	AC134312.5	0.52069869920749	4.36411909027467e-78	postive
CAVIN1	AC134312.5	0.49894043569461	7.34440208480968e-71	postive
COL5A1	AC134312.5	0.619484039579838	1.6348854434196e-118	postive
TGFB3	AC134312.5	0.41325575095517	5.5627993971888e-47	postive
CAVIN1	AJ011932.1	0.410717987663313	2.25606218256768e-46	postive
PLAUR	MIR4435-2HG	0.405338253162957	4.21830129411834e-45	postive
CXCR4	AP003774.2	0.471606493152951	1.71590846804214e-62	postive
COL5A1	AC009093.2	0.454953067674299	9.40568238662222e-58	postive
FBP1	SPINT1-AS1	0.412451836847499	8.67923251050332e-47	postive
MIF	SPINT1-AS1	0.423520420869664	1.70542681285197e-49	postive
FBP1	AL035661.1	0.527825423215812	1.43505832802315e-80	postive
TPI1	AC125807.2	0.439885583985112	1.09782115243141e-53	postive
PCK1	LINC01978	0.497113168621738	2.81421055858414e-70	postive
CCN5	SLC12A5-AS1	0.412905555578897	6.75325774339749e-47	postive
FBP1	AC008555.4	0.425292291762823	6.15290811734813e-50	postive
DCN	LINC01561	0.433986440965593	3.78404209287572e-52	postive
COL5A1	LINC01561	0.59555497294526	2.05369339117445e-107	postive
CAV1	LINC01197	0.581755673538451	1.99278806027916e-101	postive
CXCR4	LINC02416	0.424106058512108	1.21839200359606e-49	postive
MIF	AL121832.2	0.402996394963397	1.48428509715949e-44	postive
CAV1	AL049838.1	0.419839268404588	1.39079300429572e-48	postive
DCN	AL049838.1	0.592616788100458	4.08887400782427e-106	postive
CAVIN1	AL049838.1	0.486272241081653	6.89942659365224e-67	postive
COL5A1	AL049838.1	0.451989147275875	6.16102736923809e-57	postive
CCN1	AL049838.1	0.425249138258128	6.30804798013386e-50	postive
TGFB3	AL049838.1	0.496950633142966	3.17014375068854e-70	postive
CAV1	MIR100HG	0.420025389054448	1.25155948693606e-48	postive
DCN	MIR100HG	0.479811208677466	6.33432077604541e-65	postive
CAVIN1	MIR100HG	0.406521621310313	2.22526052411473e-45	postive
